# Supplementary material for: Spheroid Culture Differentially Affects Cancer Cell Sensitivity to Drugs in Melanoma and RCC Models
Source: Int J Mol Sci. 2022 Jan 21;23(3):1166. doi: 10.3390/ijms23031166 (PMC8835769; doi:10.3390/ijms23031166)
Supplement: Supplementary file 1 [file ijms-23-01166-s001.zip]

Archive with 1 entries (1 files):
- ijms-1523149-supplementary.pdf
